# Supplementary material for: Glucose–Thymidine Ratio as a Metabolism Index Using 18F-FDG and 18F-FLT PET Uptake as a Potential Imaging Biomarker for Evaluating Immune Checkpoint Inhibitor Therapy
Source: Int J Mol Sci. 2022 Aug 17;23(16):9273. doi: 10.3390/ijms23169273 (PMC9409370; doi:10.3390/ijms23169273)
Supplement: Supplementary file 1 [file ijms-23-09273-s001.zip]

Archive with 1 entries (1 files):
- ijms-1816390-supplementary.pdf
